# Supplementary material for: The First Report of Polymorphisms and Genetic Features of the prion-like Protein Gene (PRND) in a Prion Disease-Resistant Animal, Dog
Source: Int J Mol Sci. 2019 Mar 20;20(6):1404. doi: 10.3390/ijms20061404 (PMC6470729; doi:10.3390/ijms20061404)
Supplement: Supplementary file 1 [file ijms-20-01404-s001.zip]

Archive with 1 entries (1 files):
- ijms-460402-SI.pdf
